# Supplementary material for: Epigenetic Reprogramming and Inheritance of the Cellular Differentiation Status Following Transient Expression of a Nonfunctional Dominant-Negative Retinoblastoma Mutant in Murine Mesenchymal Stem Cells
Source: Int J Mol Sci. 2024 Oct 3;25(19):10678. doi: 10.3390/ijms251910678 (PMC11476944; doi:10.3390/ijms251910678)
Supplement: Supplementary file 1 [file ijms-25-10678-s001.zip]

Archive with 1 entries (1 files):
- ijms-3212043-supplementary.pdf
